# Supplementary material for: Combating Drug Resistance by Exploiting miRNA-200c-Controlled Phase II Detoxification
Source: Cancers (Basel). 2022 Nov 11;14(22):5554. doi: 10.3390/cancers14225554 (PMC9688189; doi:10.3390/cancers14225554)
Supplement: Supplementary file 1 [file cancers-14-05554-s001.zip]

Archive with 3 entries (3 files):
- SI/Supplementary Information.pdf
- SI/Supplementary video S1 MDA-MB 231 Tripz 200c -DOX.mp4
- SI/Supplementary video S2 MDA-MB 231 Tripz 200c +DOX.mp4
